# Supplementary material for: The effects of a set amount of regular maternal exercise during pregnancy on gut microbiota are diet-dependent in mice and do not cause significant diversity changes
Source: PeerJ. 2022 Dec 2;10:e14459. doi: 10.7717/peerj.14459 (PMC9744166; doi:10.7717/peerj.14459)
Supplement: Supplemental Information 1 [file peerj-10-14459-s001.xlsx]

## Sheet: Sheet1
	weight on GD0	weight on GD19	Weight gain during pregnancy（g）	food intake during pregnancy（g）	Carbohydrates intake（g）185g/kg	Fat intake（g）46g/kg	Protein intake(g) 589g/kg	Total energy intake during pregnancy (kcal)
LFD1	41.1	79.6	38.5	153.7	28.4345	7.0702	90.5293	539.487
LFD2	40.5	66.2	25.7	153.7	28.4345	7.0702	90.5293	539.487
LFD3	40.2	73.5	33.3	150.6	27.861	6.9276	88.7034	528.606
LFD4	39.3	86.9	47.6	154.3	28.5455	7.0978	90.8827	541.593
LFD5	35.3	72.1	36.8	165.6	30.636	7.6176	97.5384	581.256
LFDex1	36.7	72.4	35.7	157.3	29.1005	7.2358	92.6497	552.123
LFDex2	38.7	86.6	47.9	186.2	34.447	8.5652	109.672	653.562
LFDex3	38.8	47.6	8.8	120	22.2	5.52	70.68	421.2
LFDex4	40.87	49.8	8.93	163	30.155	7.498	96.007	572.13
LFDex5	42.2	51.9	9.7	134.2	24.827	6.1732	79.0438	471.042
LFDex6	37.6	42.4	4.8	153.7	28.4345	7.0702	90.5293	539.487
HFD1	31.9	72	40.1	112.6	29.5012	39.2974	29.6138	590.024
HFD2	39	79.8	40.8	171	44.802	59.679	44.973	896.04
HFD3	42	57.9	15.9	190.3	49.8586	66.4147	50.0489	997.172
HFD4	38.8	68.3	29.5	166	43.492	57.934	43.658	869.84
HFDex1	47.3	79.6	32.3	119.2	31.2304	41.6008	31.3496	624.608
HFDex2	37.2	70.1	32.9	92	24.104	32.108	24.196	482.08
HFDex3	39	69.9	30.9	121.4	31.8068	42.3686	31.9282	636.136
HFDex4	42.6	73.2	30.6	136.1	35.6582	47.4989	35.7943	713.164
HFDex5	32.9	64.7	31.8	111.6	29.2392	38.9484	29.3508	584.784
